# Supplementary material for: 3D-PAST: Risk Assessment Model for Predicting Venous Thromboembolism in COVID-19
Source: J Clin Med. 2022 Jul 7;11(14):3949. doi: 10.3390/jcm11143949 (PMC9325096; doi:10.3390/jcm11143949)
Supplement: Supplementary file 1 [file jcm-11-03949-s001.zip]

Archive with 1 entries (1 files):
- jcm-1672526-supplementary.pdf
